# Supplementary material for: Effect of mental fatigue on hand force production capacities
Source: PLoS One. 2024 Apr 2;19(4):e0298958. doi: 10.1371/journal.pone.0298958 (PMC10986955; doi:10.1371/journal.pone.0298958)
Supplement: S1 Table — (XLSX) [file pone.0298958.s001.xlsx]

## Sheet: Feuil1
	Sleep_Ctrl (s)	Sleep_MF (s)		VAS_fatigue_Ctrl_Pre_Ph	VAS_fatigue_Ctrl_Post_CT	VAS_fatigue_MF_Pre_Ph	VAS_fatigue_MF_Post_CT		Sleepiness_Ctrl	Sleepiness_MF		Ctrl_Mental_Demand	Ctrl_Physical_Demand	Ctrl_Temporal_Demand	Ctrl_Performance	Ctrl_Effort	Ctrl_Frustration	MF_Mental_Demand	MF_Physical_Demand	MF_Temporal_Demand	MF_Performance	MF_Effort	MF_Frustration		Ctrl_Int_Ph1	Ctrl_Int_Movie	Ctrl_Int_Ph2	MF_Int_Ph1	MF_Int_Movie	MF_Int_Ph2	Ctrl_Ext_Ph1	Ctrl_Ext_Movie	Ctrl_Ext_Ph2	MF_Ext_Ph1	MF_Ext_Movie	MF_Ext_Ph2
S01	360	420		16	19	9	50		52	70		10	5	5	10	5	10	80	30	80	50	80	75		22	21	21	22	22	21	14	17	14	14	12	14
S02	450	465		12	42	34	75		19	14		5	5	5	5	5	5	95	50	95	65	80	65		18	22	20	17	19	18	15	5	19	17	18	19
S03	420	630		9	18	7	46		25	36		35	15	20	100	15	0	100	35	100	90	90	75		24	24	24	24	24	24	18	10	16	15	15	14
S04	540	420		21	44	36	78		23	16		40	55	40	10	10	15	85	85	95	40	80	50		19	19	18	18	18	20	16	16	16	14	17	16
S05	435	465		5	24	14	95		18	8		10	0	0	0	5	5	100	10	75	35	100	75		23	24	23	22	22	23	19	20	19	20	19	21
S06	480	405		4	17	14	66		15	45		10	10	5	95	5	0	95	5	75	80	80	70		28	24	28	25	28	27	25	11	25	20	26	22
S07	460	450		24	14	7	34		16	2		5	0	5	0	10	0	75	0	100	40	90	100		22	22	23	24	23	24	13	15	12	14	16	15
S08	420	420		28	22	25	59		62	53		15	20	10	35	40	50	35	75	90	65	95	100		16	22	18	17	14	17	22	19	21	21	20	21
S09	420	460		30	26	25	62		4	60		10	5	5	10	5	50	65	25	80	70	65	85		24	23	24	24	24	21	19	17	18	19	16	18
S10	600	555		12	16	13	32		13	15		10	0	20	0	0	0	100	5	100	45	80	70		25	27	28	28	28	28	26	20	28	28	28	28
S11	420	420		11	31	15	87		10	19		5	0	5	0	5	5	100	0	100	90	100	100		23	23	23	24	18	24	20	20	20	20	20	20
S12	480	450		4	10	7	52		34	7		5	0	15	100	0	25	80	40	95	55	80	95		19	24	21	15	18	20	14	11	15	16	10	17
S13	420	420		32	58	37	81		57	80		50	5	10	10	25	10	95	15	70	40	85	65		23	23	22	24	25	24	27	28	28	26	26	26
S14	420	420		17	30	33	87		49	5		15	0	60	5	30	10	100	15	80	50	85	80		19	21	19	20	24	16	8	13	8	12	17	6
