# Supplementary material for: Effect of mental fatigue on hand force production capacities
Source: PLoS One. 2024 Apr 2;19(4):e0298958. doi: 10.1371/journal.pone.0298958 (PMC10986955; doi:10.1371/journal.pone.0298958)
Supplement: S2 Table — (XLSX) [file pone.0298958.s002.xlsx]

## Sheet: Behavior
	RTs_Rel_Cible_p1	RTs_Rel_Cible_p2	RTs_Rel_Cible_p3	RTs_Rel_Non-Cible_p1	RTs_Rel_Non-Cible_p2	RTs_Rel_Non-Cible_p3	RTs_Irr_Cible_p1	RTs_Irr_Cible_p2	RTs_Irr_Cible_p3	RTs_Irr_Non-Cible_p1	RTs_Irr_Non-Cible_p2	RTs_Irr_Non-Cible_p3	%Miss_Rel_Cible_p1	%Miss_Rel_Cible_p2	%Miss_Rel_Cible_p3	%Miss_Rel_Non-Cible_p1	%Miss_Rel_Non-Cible_p2	%Miss_Rel_Non-Cible_p3	%Miss_Irr_Cible_p1	%Miss_Irr_Cible_p2	%Miss_Irr_Cible_p3	%Miss_Irr_Non-Cible_p1	%Miss_Irr_Non-Cible_p2	%Miss_Irr_Non-Cible_p3	%Errors_Rel_Cible_p1	%Errors_Rel_Cible_p2	%Errors_Rel_Cible_p3	%Errors_Rel_Non-Cible_p1	%Errors_Rel_Non-Cible_p2	%Errors_Rel_Non-Cible_p3	%Errors_Irr_Cible_p1	%Errors_Irr_Cible_p2	%Errors_Irr_Cible_p3	%Errors_Irr_Non-Cible_p1	%Errors_Irr_Non-Cible_p2	%Errors_Irr_Non-Cible_p3
S01	546.972	548.587	526.97	506.058	479.227	469.446	367.3	383.125	382.194	367.582	377.769	398.191	0	0.833333	0	0	1.25	1.25	0	0.416667	0.833333	0	0	1.25	23.3333	32.0833	37.5	3.75	4.16667	3.75	0	0.416667	12.9167	0	1.25	0.833333
S02	572.306	581.432	559.905	576.987	561.607	554.483	471.521	454.343	449.935	449.6	430.828	429.126	0.416667	0	1.66667	0.416667	1.25	1.66667	1.25	4.16667	1.25	0.833333	1.25	2.91667	11.6667	17.0833	13.3333	2.91667	1.66667	1.66667	1.25	1.25	1.66667	0.416667	0.833333	1.66667
S03	577.555	592.061	605.971	567.242	558.697	528.899	496.399	477.069	481.64	452.796	464.403	476.548	0.833333	2.5	1.66667	1.25	2.5	5.41667	0.416667	1.25	2.91667	2.5	3.75	1.66667	15.4167	22.9167	35.8333	1.25	1.66667	1.66667	1.66667	1.25	12.0833	0.416667	0.416667	0.416667
S04	514.299	522.462	517.523	499.378	501.7	482.776	379.987	373.485	374.402	377.635	368.754	371.806	0.416667	0.416667	0	0.416667	0.416667	0.416667	0	0.416667	0.416667	0.833333	0.416667	0.416667	16.6667	15.8333	18.3333	3.75	1.25	1.66667	0	0	0.416667	0.833333	0	0
S05	538.674	521.832	528.092	516.865	515.542	491.943	413.027	426.361	368.708	384.156	391.571	373.846	0.416667	0.416667	1.66667	1.25	0.416667	1.66667	2.08333	0.416667	2.5	0.416667	0.416667	0.833333	22.5	26.6667	27.9167	5.41667	1.66667	3.75	0.416667	0.833333	0	0	0	0.416667
S06	488.112	462.993	449.091	466.214	377.863	368.037	337.322	333.528	311.572	343.389	327.167	327.246	0.416667	0.416667	1.66667	0	1.25	0.833333	0	0.833333	3.75	0.833333	0.416667	2.5	31.25	46.6667	57.5	13.3333	10.8333	16.25	2.08333	1.25	1.66667	1.25	0.416667	1.25
S07	502.566	505.821	500.05	503.888	496.045	476.313	464.466	434.219	413.218	425.847	432.555	409.847	0.833333	2.5	2.91667	0.833333	2.08333	0.833333	1.25	2.08333	2.08333	2.5	1.66667	2.91667	10	12.5	14.5833	3.33333	2.5	1.66667	0.833333	0.833333	0.416667	0	0	0
S08	538.849	525.791	566.723	545.901	525.203	547.213	454.805	434.307	452.073	419.578	421.797	473.133	0.416667	1.25	6.66667	0.416667	2.08333	7.5	0.416667	0.416667	9.16667	0.833333	0.833333	7.91667	21.25	27.5	42.9167	5	9.16667	20.4167	0	3.33333	13.75	2.08333	2.08333	14.1667
S09	496.102	511.002	507.474	522.293	504.028	485.192	448.558	423.99	428.337	422.496	419.159	425.769	0.416667	0.833333	0.416667	1.66667	0.833333	0	1.25	2.5	1.66667	2.5	2.08333	2.5	24.1667	24.1667	30.4167	5.83333	2.5	4.58333	0.833333	1.66667	1.25	0	0.833333	0.416667
S10	487.749	476.729	469.138	465.377	489.105	490.851	428.05	398.996	405.767	396.66	416.485	400.378	2.91667	0.833333	0.416667	2.08333	0.833333	0.833333	2.08333	1.25	1.66667	1.66667	2.08333	1.25	24.5833	22.5	18.75	9.16667	7.5	10	0.416667	2.91667	2.5	0.416667	0.833333	0
S11	590.101	546.827	537.994	551.857	513.385	515.225	423.442	421.164	418.851	403.426	435.971	427.211	1.66667	3.75	4.58333	1.25	3.75	5	2.5	3.33333	4.16667	1.25	4.16667	5.83333	19.1667	23.3333	40	2.08333	3.75	5	0.833333	1.66667	0.833333	0	1.66667	1.25
S12	502.775	529.411	523.683	545.362	530.648	540.677	454.259	416.96	427.294	431.539	409.529	411.978	2.5	4.58333	10.4167	8.75	10.8333	17.0833	5	13.3333	13.3333	5.83333	5	13.75	13.3333	14.1667	16.25	5	8.33333	6.25	0.833333	0.416667	0.833333	0.416667	0.833333	0.416667
S13	599.723	595.663	613.962	636.641	655.266	647.966	516.173	510.528	541.274	487.804	520.271	466.903	2.91667	2.08333	2.5	0.416667	3.75	7.5	3.75	4.58333	7.5	1.25	1.66667	6.25	7.5	16.25	15	0.833333	3.33333	3.33333	0.833333	0	0.833333	0.416667	0	0
S14	708.276	646.799	675.778	641.597	576.431	547.391	525.589	483.619	469.45	509.713	487.301	462.905	0.833333	0.833333	1.25	1.25	5	6.25	2.91667	5.41667	7.08333	5.83333	4.58333	5	27.5	35.4167	50.8333	1.66667	3.33333	5	1.66667	3.75	0	0.416667	2.91667	0.833333

## Sheet: ERPs_N1
subj	Fp1.Irr_Cible_p1	Fp1.Irr_Cible_p2	Fp1.Irr_Cible_p3	Fp1.Irr_NoCible_p1	Fp1.Irr_NoCible_p2	Fp1.Irr_NoCible_p3	Fp1.Rel_Cible_p1	Fp1.Rel_Cible_p2	Fp1.Rel_Cible_p3	Fp1.Rel_NoCible_p1	Fp1.Rel_NoCible_p2	Fp1.Rel_NoCible_p3	AF7.Irr_Cible_p1	AF7.Irr_Cible_p2	AF7.Irr_Cible_p3	AF7.Irr_NoCible_p1	AF7.Irr_NoCible_p2	AF7.Irr_NoCible_p3	AF7.Rel_Cible_p1	AF7.Rel_Cible_p2	AF7.Rel_Cible_p3	AF7.Rel_NoCible_p1	AF7.Rel_NoCible_p2	AF7.Rel_NoCible_p3	AF3.Irr_Cible_p1	AF3.Irr_Cible_p2	AF3.Irr_Cible_p3	AF3.Irr_NoCible_p1	AF3.Irr_NoCible_p2	AF3.Irr_NoCible_p3	AF3.Rel_Cible_p1	AF3.Rel_Cible_p2	AF3.Rel_Cible_p3	AF3.Rel_NoCible_p1	AF3.Rel_NoCible_p2	AF3.Rel_NoCible_p3	F1.Irr_Cible_p1	F1.Irr_Cible_p2	F1.Irr_Cible_p3	F1.Irr_NoCible_p1	F1.Irr_NoCible_p2	F1.Irr_NoCible_p3	F1.Rel_Cible_p1	F1.Rel_Cible_p2	F1.Rel_Cible_p3	F1.Rel_NoCible_p1	F1.Rel_NoCible_p2	F1.Rel_NoCible_p3	F3.Irr_Cible_p1
S01	0.81607	1.0542	0.50962	0.21712	0.31941	0.57417	-0.43247	-0.0044228	-0.78194	-0.74307	-0.23802	0.443	1.9499	1.3869	1.3561	0.94168	1.7097	1.2279	0.64532	0.78483	0.55745	0.57948	0.85078	1.1214	1.0942	0.50514	0.62535	0.22612	0.78951	1.1223	0.10663	0.51979	-0.11024	-0.029711	-0.025866	1.092	1.2152	-0.098507	0.14683	-0.086721	0.21441	0.98193	-0.036919	-0.19382	-0.66173	-0.81071	-0.26008	0.44789	1.3678
S02	1.7621	0.88521	4.7361	1.7916	1.3344	-0.27529	0.98739	0.80937	0.34876	1.7407	0.97208	1.4558	1.8189	0.615	1.9135	1.3374	1.7916	-0.15401	0.57671	0.8033	0.79734	1.8144	0.8611	0.48137	2.0651	1.7209	2.3325	1.4983	1.9533	1.1572	1.3135	1.0862	0.91081	1.0747	1.3639	0.95971	2.3566	1.8574	1.6531	1.5748	2.0927	1.1005	1.1603	0.82014	0.90357	1.7217	1.3802	1.2007	2.1428
S03	3.2584	2.639	2.3826	3.6586	3.6097	3.7245	4.9118	4.1457	2.8442	2.0573	4.1459	3.6402	3.2038	2.5623	1.517	2.6351	3.7335	2.8313	4.2121	3.6457	2.2602	2.2088	3.2826	3.6067	2.7936	2.1165	2.2618	3.168	3.3631	4.1226	4.8079	4.1754	2.5138	1.6426	3.6642	3.8106	2.4926	1.387	2.1826	2.8732	3.055	4.1974	4.7188	3.9719	2.3099	1.5466	3.4848	4.1286	2.8764
S04	1.1187	1.518	0.25414	0.57493	0.38263	0.31518	1.7443	2.1366	1.4	2.0277	1.5118	0.73351	0.77193	2.7745	0.34276	0.74353	-0.24571	0.68358	1.9179	2.0957	1.9073	2.0841	1.1126	0.81175	1.4796	2.2316	0.9881	1.542	0.58322	0.93673	2.7738	2.8698	1.7308	3.0423	2.3589	1.5537	2.3739	2.158	1.4421	2.2378	1.5388	1.2403	3.316	3.0523	1.5998	3.3001	2.5903	2.076	1.7297
S05	1.0125	1.4735	1.3705	0.74273	1.1209	0.85505	0.62938	0.88408	0.37018	-0.042167	-0.96689	0.1422	1.5182	1.6298	1.788	1.8037	1.825	1.418	1.444	2.091	0.97033	0.75705	-0.21024	1.0127	1.2154	1.5604	1.4381	1.173	1.5387	1.2344	0.69555	1.0383	0.64678	0.1097	-1.0312	0.2032	1.1509	1.873	1.5417	0.99882	1.5751	1.475	0.31303	0.55122	0.3319	-0.48519	-1.592	-0.25825	1.1249
S06	3.1718	3.7276	4.1905	2.6918	3.7388	3.7201	2.8416	3.8657	4.3987	2.6444	3.6162	4.3577	2.9114	3.4597	4.0007	2.5819	3.4997	3.4695	2.358	3.5653	3.895	2.4451	3.4935	4.1126	3.0721	3.4637	3.7238	2.5542	3.473	3.2681	2.8283	3.1942	3.9564	2.3091	3.0923	3.6701	3.2547	3.9857	3.68	2.9325	3.9836	4.0869	2.8263	4.0461	4.5373	2.9985	3.989	4.504	3.0693
S07	0.6669	0.61644	0.88264	-0.70084	0.16504	-0.42398	0.71661	0.26442	-0.031632	0.21578	0.2574	0.054679	0.79885	-0.10233	0.69463	-0.53041	0.28386	-0.11295	0.17946	0.042821	-0.064009	0.41365	0.19656	-0.36984	0.25685	0.21487	0.093449	-0.69335	-0.10112	-0.56399	0.50304	-0.36859	-0.65072	0.128	0.2171	-0.21875	0.21148	0.43425	0.086057	-1.1887	-1.0194	-1.1859	1.0012	-0.94815	-1.3988	0.17865	0.18002	-0.49585	-0.10035
S08	-5.0178	-2.9948	0.7014	-4.8283	-0.75449	-2.0542	-4.3284	-1.0389	-0.1615	-2.4218	-0.78501	2.1839	-2.1708	-0.92479	0.31489	-1.4534	2.003	1.7949	-1.8767	1.8467	-0.13217	-0.83807	-0.98174	6.3677	-2.8221	-1.7135	-1.2729	-3.1816	-0.70027	2.1146	-3.6066	-0.58901	-0.78531	-1.5406	-0.073989	5.7284	0.11462	0.21603	-3.1961	-0.6628	-1.22	4.4293	-2.0283	-0.78796	-0.9501	0.25608	1.3292	9.6622	-0.26089
S09	0.46039	-0.26468	1.0226	1.7564	1.6078	0.57772	-0.052382	0.96196	-0.44824	0.23385	0.4813	0.07583	0.72338	0.13762	0.89241	1.7834	2.0909	-0.017265	-0.080936	0.77894	-0.22807	0.72143	0.42548	-0.13919	0.18869	-0.57802	0.68405	1.0921	1.3367	0.062584	-0.65281	0.30249	-0.76097	-0.2822	0.096854	-0.37727	-0.48888	-0.60662	0.89825	1.1752	1.1714	0.27454	-0.62353	0.045481	-1.0253	-0.51067	-0.17944	-0.44084	-0.52716
S10	8.1985	8.1852	6.6257	7.2835	7.3334	7.0488	7.6445	7.3602	7.7187	8.3702	8.0361	7.2554	7.4458	7.7054	6.2187	6.9252	6.3538	6.6807	7.1331	7.008	6.9045	7.682	7.534	6.6709	9.057	9.1114	7.4283	8.2015	7.9872	7.67	8.1447	8.1308	8.3665	8.672	8.617	7.8879	10.2014	9.955	8.3399	8.8551	9.0084	8.2655	8.6142	8.4068	8.9053	9.0854	9.046	8.3488	9.5289
S11	-0.82462	0.084283	-0.70102	0.067074	0.75238	-0.79255	1.2495	-1.677	-1.2862	-0.24992	0.15271	1.5238	-1.0363	1.138	-0.40354	0.70742	1.0998	-1.2086	1.1281	-0.90739	-0.69379	0.25484	1.0172	1.3108	-0.87046	-0.27972	0.15813	-0.3998	0.55629	-0.21364	1.2857	-1.3907	-0.84542	-0.46041	0.074835	1.702	0.28516	1.4721	0.010681	1.2089	1.4306	0.40254	2.056	-0.12681	0.2302	0.72617	1.171	2.382	0.11646
S12	-1.2176	-3.3329	-1.6215	-1.498	-1.2745	-4.3307	-0.4575	0.2578	-0.83752	-0.75119	-0.70025	1.6469	-0.92539	-1.6005	0.86601	-1.2866	-0.17664	-0.49757	0.15694	0.56531	-2.2804	-0.51987	-0.58084	-0.39637	-0.83291	-0.95893	-1.1146	-0.43668	0.75019	-1.7277	-0.33518	1.2454	-1.7773	-0.65009	0.12955	-0.10273	-0.0055119	-0.47365	1.3805	-0.63425	0.97609	0.62685	-0.88254	0.8109	-0.30397	-0.58332	0.46895	0.70428	0.17167
S13	1.8505	1.6163	1.8258	1.82	1.619	2.1307	6.5615	5.4779	4.9311	6.8189	3.9031	4.1469	3.115	1.3804	0.96012	1.9958	1.9352	2.6012	6.1605	4.6967	4.9191	6.9348	3.6066	4.1737	2.4777	1.6469	2.1642	2.7074	2.8915	2.5246	6.0542	5.6589	3.8898	5.8465	3.8621	3.3307	1.7949	2.442	1.752	3.3051	1.9661	1.8118	6.4339	3.7556	3.4339	5.8	3.1975	2.5677	2.2703
S14	0.13188	0.14732	0.036818	0.063608	0.039122	0.26525	0.046023	0.1602	-0.042128	0.088863	0.1988	0.47792	0.3216	0.35925	0.089783	0.15511	0.095401	0.64683	0.11223	0.39066	-0.10273	0.2167	0.4848	1.1654	0.10525	0.11757	0.029384	0.050765	0.031223	0.21169	0.036731	0.12786	-0.033622	0.070921	0.15866	0.38142	0.075608	0.084458	0.021108	0.036466	0.022428	0.15207	0.026385	0.091844	-0.024152	0.050945	0.11397	0.27399	0.13677
[truncated: 755 more columns]

## Sheet: ERP_P1
subj	Fp1.Irr_Cible_p1	Fp1.Irr_Cible_p2	Fp1.Irr_Cible_p3	Fp1.Irr_NoCible_p1	Fp1.Irr_NoCible_p2	Fp1.Irr_NoCible_p3	Fp1.Rel_Cible_p1	Fp1.Rel_Cible_p2	Fp1.Rel_Cible_p3	Fp1.Rel_NoCible_p1	Fp1.Rel_NoCible_p2	Fp1.Rel_NoCible_p3	AF7.Irr_Cible_p1	AF7.Irr_Cible_p2	AF7.Irr_Cible_p3	AF7.Irr_NoCible_p1	AF7.Irr_NoCible_p2	AF7.Irr_NoCible_p3	AF7.Rel_Cible_p1	AF7.Rel_Cible_p2	AF7.Rel_Cible_p3	AF7.Rel_NoCible_p1	AF7.Rel_NoCible_p2	AF7.Rel_NoCible_p3	AF3.Irr_Cible_p1	AF3.Irr_Cible_p2	AF3.Irr_Cible_p3	AF3.Irr_NoCible_p1	AF3.Irr_NoCible_p2	AF3.Irr_NoCible_p3	AF3.Rel_Cible_p1	AF3.Rel_Cible_p2	AF3.Rel_Cible_p3	AF3.Rel_NoCible_p1	AF3.Rel_NoCible_p2	AF3.Rel_NoCible_p3	F1.Irr_Cible_p1	F1.Irr_Cible_p2	F1.Irr_Cible_p3	F1.Irr_NoCible_p1	F1.Irr_NoCible_p2	F1.Irr_NoCible_p3	F1.Rel_Cible_p1	F1.Rel_Cible_p2	F1.Rel_Cible_p3	F1.Rel_NoCible_p1	F1.Rel_NoCible_p2	F1.Rel_NoCible_p3	F3.Irr_Cible_p1
S01	-0.39954	-0.37969	-1.0386	-0.82596	-0.99597	-1.2599	-0.41014	-1.3479	-0.8533	-0.93358	-1.1303	-0.98206	0.32835	-0.31537	-0.43092	-0.20286	0.0001079	-0.58462	-0.11538	-1.0224	-0.45278	-0.55969	-0.64614	-0.37323	0.051392	-0.8355	-0.78191	-0.42932	-0.75288	-0.55077	-0.18768	-1.032	-0.55224	-1.097	-0.80463	-0.54446	0.18283	-1.3321	-0.73516	-0.10617	-1.1748	-0.44758	-0.33802	-1.3175	-0.44498	-1.7812	-0.41827	-0.91644	0.34754
S02	-0.28442	-0.83987	1.1077	-0.52641	-1.0009	-1.2608	-1.18	-0.985	-1.718	-0.27387	-0.82647	-0.24432	-0.25913	-1.2296	-0.92252	-1.0672	-0.6433	-1.5876	-1.606	-0.98173	-1.3508	-0.51098	-1.4585	-1.2641	0.42268	-0.11213	0.14147	-0.073891	-0.358	-0.43677	-0.41318	0.34451	-0.38504	-0.32616	-0.071612	-0.44304	0.80584	0.2679	0.11768	0.034405	0.017327	0.056487	-0.27145	0.36754	-0.23103	0.23643	0.41125	-0.11187	0.49197
S03	-1.1514	-0.57907	-1.9201	-2.1699	-1.6531	-4.2264	-2.5484	-3.3851	-1.2654	-1.6107	-2.364	-3.3305	-0.88847	-0.8403	-1.7319	-2.0088	-1.1533	-3.8966	-2.561	-2.9418	-1.2146	-1.1099	-2.3404	-2.6524	-0.82204	0.13236	-1.246	-1.9503	-0.96642	-4.5607	-2.6812	-3.2723	-0.3262	-0.57832	-2.3164	-3.1021	-0.7586	-0.085165	-1.3577	-2.0261	-1.1055	-4.9197	-2.6827	-3.3961	-0.26886	-0.30457	-2.4833	-2.948	-0.24734
S04	-0.3697	0.36553	-1.0225	0.047195	-0.96864	-1.3227	0.23861	-0.00036888	-0.21268	0.08985	-0.32345	-1.2345	-0.54182	0.54845	-0.82066	0.42952	-0.9012	-1.0241	0.17443	0.36235	0.20621	0.31697	-0.45176	-0.69736	-0.88882	0.095458	-1.2896	0.024351	-1.2913	-1.3896	-0.16859	-0.47617	-0.61928	-0.1094	-0.48082	-1.7922	-0.86676	-0.357	-1.5114	-0.30695	-1.5611	-1.605	-0.56262	-0.81368	-0.89888	-0.37064	-0.64874	-1.9196	-1.1036
S05	0.65474	0.96321	1.1457	-0.065666	0.5594	0.36774	-0.74708	0.75526	-0.34059	-0.47486	-0.079432	0.24387	0.13074	0.54024	0.80042	0.21397	0.47404	0.23893	-0.15727	0.86974	-0.33768	-0.14441	-0.073243	0.094302	0.81827	0.87161	1.1035	0.16515	0.56122	0.6405	-0.63061	0.82196	-0.31926	-0.29342	0.1097	0.25806	1.4298	1.0935	1.9363	0.56817	0.84395	1.1715	-0.61709	1.2859	0.025522	-0.17421	0.64988	0.59427	1.0727
S06	0.30298	-0.75224	-0.1852	0.11087	-0.50402	-0.52195	0.24691	0.10277	0.82525	0.58865	0.055319	-0.065864	0.40889	-0.67043	-0.11026	0.24493	-0.45999	-0.41679	0.087321	0.23117	0.6789	0.55877	0.11168	-0.0024172	0.045872	-0.61686	-0.39866	-0.099349	-0.58339	-0.71511	-0.079042	-0.14678	0.63845	0.37611	-0.1906	-0.31786	0.16479	-1.1622	-0.88326	0.2343	-0.64519	-0.83005	0.29861	-0.40945	0.63983	0.63836	0.12805	-0.53073	0.59547
S07	1.7113	1.0833	1.0236	0.75523	-0.026593	0.16589	1.3003	0.32762	1.2312	0.75473	0.95303	0.89579	1.4421	0.097241	0.32312	0.37792	-0.48047	0.10232	0.65345	0.029796	0.70467	0.19149	0.16956	0.38729	1.6766	0.66306	0.71562	0.61429	0.23014	0.15277	1.1876	0.46436	1.0455	0.58001	1.2064	0.69093	1.8122	1.434	1.5214	1.313	0.47825	0.11942	2.1213	1.0125	0.95236	1.5408	2.0046	0.97232	2.1616
S08	2.6332	1.4533	4.4889	1.1236	3.7271	-0.21894	4.1383	4.5982	2.8654	3.9094	4.6275	4.048	2.1787	1.6561	2.799	2.0385	3.8799	1.157	3.7273	4.9552	1.6222	3.5539	3.0046	6.3497	2.3211	1.8813	2.1289	1.336	2.7284	1.8994	2.7833	4.0325	1.4952	3.8283	3.4626	5.5726	0.98705	1.9909	-0.84996	0.76971	0.22446	2.8288	0.55623	1.5828	-0.046181	2.5134	1.4166	6.1448	1.4462
S09	-0.052451	0.35423	-0.99249	0.55913	0.3665	-0.80978	0.59573	-0.74732	-0.622	-0.050876	-1.3905	0.26963	0.21932	0.5728	-0.53105	0.82062	0.62177	-0.76902	0.93037	-0.74394	-0.1149	0.22202	-1.1548	0.38891	0.2881	1.0884	-0.88643	0.41492	0.57625	-0.69565	0.77612	-1.0433	-0.27322	0.21963	-1.2815	0.85497	-0.0072839	1.669	-0.66616	0.58664	0.67734	-0.39192	0.99485	-0.73345	-0.10745	0.43961	-1.2501	1.453	-0.2274
S10	1.4168	0.64841	0.23417	1.2625	0.65837	0.51511	1.4459	0.074056	0.18169	1.5231	-0.26366	0.23164	0.99578	0.56335	0.18485	1.1988	0.12353	0.49189	1.3187	-0.098278	-0.10474	1.3703	-0.42001	0.062808	1.7231	1.2217	0.75297	1.748	0.98153	0.69496	2.1558	0.82829	0.7906	2.1542	0.13308	0.70678	2.4739	1.8284	1.22	2.1648	1.6308	0.83869	2.8994	1.3559	1.6308	2.9384	0.34375	1.3505	2.2497
S11	-0.87159	0.29324	0.15453	-0.020766	0.9089	0.45942	0.40722	-0.91661	0.073111	-0.35768	0.3541	2.0855	-1.0621	1.2862	0.23806	0.42166	1.0338	-0.030744	0.42273	-0.37854	0.30728	0.14283	1.1411	1.669	-1.0392	-0.10426	0.91795	-0.40543	0.76987	0.90102	0.19434	-0.68696	0.22411	-0.72331	-0.046901	1.9426	-0.67628	0.37998	0.31598	0.5523	0.78428	0.9151	0.1021	-0.40607	0.49513	0.073553	0.04173	1.5308	-0.65808
S12	2.141	-0.66985	0.20771	2.9367	1.8579	-0.8837	3.0812	2.7925	1.834	3.3131	2.0721	3.3538	1.9484	-0.029439	1.697	2.2993	2.245	0.91283	2.8522	2.311	-0.059392	2.8163	1.4188	1.8968	1.3857	0.17394	-0.12787	2.0282	2.2001	-0.62915	2.529	2.1025	-0.51496	2.5258	1.4143	1.306	0.84064	-0.93156	0.65687	1.2423	1.1542	0.43043	1.619	1.5012	0.12068	1.3966	1.186	1.2824	1.5223
S13	-1.9146	-0.88027	-0.71588	-1.5242	-0.71972	-1.1416	0.56012	-1.9525	-1.1677	1.4597	-1.665	-1.8637	-1.1082	-0.99116	-1.4272	-1.7966	-0.99258	-0.66807	0.14595	-2.1764	-0.78333	1.1747	-2.0175	-1.3681	-1.4171	-0.95664	-0.63604	-1.2957	-0.072922	-0.30236	0.61491	-1.197	-1.1262	0.55755	-1.5166	-1.4992	-1.9654	-0.561	-1.05	-1.251	-0.86775	-0.53621	0.48445	-2.0609	-1.1674	0.10525	-1.8571	-1.5447	-1.3104
S14	0.10945	0.1687	0.022401	0.073269	-0.035307	0.27749	-0.039863	0.034321	-0.055119	-0.040802	0.030212	0.21801	0.26691	0.41139	0.054627	0.17867	-0.086098	0.67669	-0.097209	0.083693	-0.13441	-0.099499	0.073673	0.53163	0.087354	0.13464	0.017878	0.058475	-0.028178	0.22147	-0.031815	0.027391	-0.04399	-0.032564	0.024112	0.17399	0.06275	0.096716	0.012843	0.042005	-0.020241	0.15909	-0.022854	0.019676	-0.0316	-0.023392	0.01732	0.12498	0.11351
[truncated: 755 more columns]
