# Supplementary material for: Effect of mental fatigue on hand force production capacities
Source: PLoS One. 2024 Apr 2;19(4):e0298958. doi: 10.1371/journal.pone.0298958 (PMC10986955; doi:10.1371/journal.pone.0298958)
Supplement: S3 Table — (XLSX) [file pone.0298958.s003.xlsx]

## Sheet: Rest
	Delta_frontal_Ctrl_pre	Delta_frontal_Ctrl_pre_TC	Delta_frontal_Ctrl_post_TC	Delta_frontal_MF_pre	Delta_frontal_MF_pre_TC	Delta_frontal_MF_post_TC	Delta_central_Ctrl_pre	Delta_central_Ctrl_pre_TC	Delta_central_Ctrl_post_TC	Delta_central_MF_pre	Delta_central_MF_pre_TC	Delta_central_MF_post_TC	Delta_parietal_Ctrl_pre	Delta_parietal_Ctrl_pre_TC	Delta_parietal_	Delta_parietal_MF_pre	Delta_parietal_MF_pre_TC	Delta_parietal_MF_post_TC	Theta_frontal_Ctrl_pre	Theta_frontal_Ctrl_pre_TC	Theta_frontal_Ctrl_post_TC	Theta_frontal_MF_pre	Theta_frontal_MF_pre_TC	Theta_frontal_MF_post_TC	Theta_central_Ctrl_pre	Theta_central_Ctrl_pre_TC	Theta_central_Ctrl_post_TC	Theta_central_MF_pre	Theta_central_MF_pre_TC	Theta_central_MF_post_TC	Theta_parietal_Ctrl_pre	Theta_parietal_Ctrl_pre_TC	Theta_parietal_	Theta_parietal_MF_pre	Theta_parietal_MF_pre_TC	Theta_parietal_MF_post_TC	Alpha_frontal_Ctrl_pre	Alpha_frontal_Ctrl_pre_TC	Alpha_frontal_Ctrl_post_TC	Alpha_frontal_MF_pre	Alpha_frontal_MF_pre_TC	Alpha_frontal_MF_post_TC	Alpha_central_Ctrl_pre	Alpha_central_Ctrl_pre_TC	Alpha_central_Ctrl_post_TC	Alpha_central_MF_pre	Alpha_central_MF_pre_TC	Alpha_central_MF_post_TC	Alpha_parietal_Ctrl_pre
S01	52.55	50.03	55.56	51.59	53.23	54.65	49.78	48.8	50.94	48.96	49.79	50.62	48.24	47.79	48.71	47.19	48.52	48.83	44.75	43.79	46.77	44.15	45.28	46.11	42.22	42.51	42.85	41.82	42.19	42.56	41.18	41.05	41.93	40.07	41.26	41.27	39.63	38.31	40.02	38.72	39.1	39.87	38.1	37.63	37.94	37.73	37.51	37.7	38.48
S02	49.24	48.87	48.79	48.55	48.56	48.22	47.48	46.73	47.32	46.65	46.57	47.32	46.3	45.72	46.02	44.88	45.5	46.25	42.22	41.86	41.47	41.59	42.38	41.79	40.27	39.7	39.49	39.99	40.51	40.38	38.82	38.24	37.98	38.04	39.12	38.86	42.62	41.34	40.18	41.28	41.61	40.46	42.4	40.85	39.97	40.92	40.79	40.06	42.72
S03	51.71	50.03	50.26	50.59	50.43	50.81	50.51	49.78	49.89	49.27	49.69	49.4	49.26	48.17	48.8	48.02	48.95	48.76	48.71	45.94	46.66	46.75	46.76	47.03	46.45	45.06	45.4	44.58	45.06	44.95	44.1	43.15	43.84	42.58	43.46	43.68	49.37	46.92	48.23	48.25	48.13	48.78	49.19	47.56	48.54	48.33	48.12	48.72	48.79
S04	49.14	49.04	49.24	48.56	48.3	48.24	47.57	47.43	48.08	47.22	47.03	47.29	46.87	46.92	47.49	47.13	46.26	46.86	43.43	43.56	43.66	42.65	43.58	43.38	41.9	41.86	42.28	41.46	41.73	42.02	40.43	40.68	41.13	40.67	40.48	40.79	42.32	40.65	41.77	41.32	40.86	42.03	41.67	39.87	41.12	41.02	40.09	41.38	40.71
S05	48.89	48.6	47.91	49	46.61	47.11	47.75	48.06	47.6	48.03	46.47	47.18	47.05	47.34	47.52	47.14	45.69	45.83	43.51	43.46	42.55	43.9	43.54	43.09	42.3	42.87	42.18	43.19	42.77	42.09	41.03	41.17	41.38	41.61	40.82	40.09	40.96	40.79	40.2	41.75	41.13	40.12	41.21	41.12	41.3	42.25	41.92	40.38	42.01
S06	48.85	48.09	49.03	47.75	48.22	49.21	47.22	46.63	47.64	46.94	47.4	48.16	46.1	45.64	47.04	46.25	46.6	47.36	42.86	42.28	42.67	41.17	42.72	42.95	41.45	41.01	41.26	40.64	41.6	42.05	40.25	39.4	40.24	39.76	39.77	40.69	40.43	40.59	41.17	40.23	41.5	41.25	40.25	40.7	40.61	40.81	41.43	40.96	39.41
S07	55.17	51.26	51.17	52.43	50.07	50.83	53.22	49.49	49.42	50.64	48.95	49.91	52.3	49.55	49.13	49.68	48.03	49.13	46.25	44.37	45.05	45.55	44.44	44.57	43.88	42.56	43.32	43.67	43.2	43.38	42.69	42.53	42.92	42.82	41.74	42.61	39.2	38.31	38.55	39.02	38.65	38.48	37.71	37.69	37.38	38.19	38.01	37.93	38.08
S08	57.21	57.85	57.33	55.09	58.5	59.07	52.66	52.82	52.6	52.15	53.74	53.96	48.69	49.61	50.01	49.86	50.3	51.2	49.81	50.26	49.77	47.3	50.64	51.08	45.14	45.3	44.92	44.81	46.36	46.03	41.24	42.17	41.88	41.92	43.04	43.53	42.56	42.65	42.63	42.1	42.62	43.76	40.89	40.75	40.83	42.4	41.96	42.28	39.76
S09	54.37	53.65	53.38	54.03	52.75	53.97	51.41	51.62	51.59	51.65	50.98	51.94	50.34	50.41	51.16	50.08	49.73	50.43	48.64	47.82	47.42	48.07	47.03	47.49	46.68	46.51	45.76	46.48	45.95	46.11	45.6	45.12	45.16	45.03	44.65	44.86	50.08	50.2	49.14	49.52	48.85	48.56	49.89	50.1	49.26	49.98	49.18	48.87	49.21
S10	49.19	49.56	49.28	49.75	48.69	48.79	47.32	47.58	47.82	47.71	47.39	47.43	45.92	46	45.65	45.2	44.83	44.96	43.07	43.1	42.67	43.58	42.92	43.32	41.14	41.47	41.8	41.66	41.67	41.97	39.5	39.89	39.51	38.91	38.96	39.11	38.67	38.35	38.33	39.91	38.78	38.9	38.37	38.21	38.45	39.88	38.93	38.58	37.59
S11	55.7	56.48	56.43	54.13	57	54.23	52.16	52.02	52.46	50.66	52.87	50.95	49.66	49.97	49.95	48.75	50	49.08	46.8	48.22	47.51	45.34	48.91	46.07	43.62	44.1	44.05	43.31	44.96	43.81	42.62	42.6	42.58	42.3	42.94	42.55	41.51	41.82	41.62	43.25	43.62	42.74	41.43	41.64	41.45	43.59	42.6	43.11	42.33
S12	51.28	48.37	49.07	53.78	52.07	50.31	49.07	46.61	46.85	50.04	48.66	48.31	47.06	45.79	46.18	47.86	48.4	46.97	42.99	42.43	42.66	45.19	44.24	42.79	41.33	41.21	41.13	42.36	41.55	41.3	39.66	39.51	39.95	40.41	40.68	39.92	40.37	38.46	38.76	40.74	40.05	38.74	39.54	37.75	37.74	39.16	38.67	38.39	38.67
S13	57.08	59.01	57.37	59.51	58.64	58.53	53.15	56.39	53.91	53.05	54.16	54.98	51.41	55.08	52.55	49.53	51.8	53.29	47.81	48.68	48.71	49.98	48.95	48.22	44.56	46.12	45.86	44.93	44.92	44.79	42.31	44.7	43.99	41.38	42.32	42.7	39.49	40.41	41.07	40.07	40.11	40.16	38.36	39.91	40.34	37.65	38.54	38.83	38.07
S14	48.69	50.91	50.09	50.15	51.32	50.88	47.33	48.36	48.37	47.53	48.19	48.64	45.75	46.8	46.61	45.56	45.91	47.18	41.86	43.33	43.26	43.41	43.8	43.73	40.55	41.07	41.56	41.43	41.37	42.02	39.13	39.89	40.19	39.8	39.67	40.71	38.52	39.16	39.01	41.03	40.5	39.39	38.87	39.38	39.78	41.46	40.51	39.71	38.27
[truncated: 41 more columns]

## Sheet: CT
	Delta_frontal_Ctrl_part1	Delta_frontal_Ctrl_part2	Delta_frontal_Ctrl_part3	Delta_frontal_MF_part1	Delta_frontal_MF_part2	Delta_frontal_MF_part3	Delta_central_Ctrl_part1	Delta_central_Ctrl_part2	Delta_central_Ctrl_part3	Delta_central_MF_part1	Delta_central_MF_part2	Delta_central_MF_part3	Delta_parietal_Ctrl_part1	Delta_parietal_Ctrl_part2	Delta_parietal_Ctrl_part3	Delta_parietal_MF_part1	Delta_parietal_MF_part2	Delta_parietal_MF_part3	Theta_frontal_Ctrl_part1	Theta_frontal_Ctrl_part2	Theta_frontal_Ctrl_part3	Theta_frontal_MF_part1	Theta_frontal_MF_part2	Theta_frontal_MF_part3	Theta_central_Ctrl_part1	Theta_central_Ctrl_part2	Theta_central_Ctrl_part3	Theta_central_MF_part1	Theta_central_MF_part2	Theta_central_MF_part3	Theta_parietal_Ctrl_part1	Theta_parietal_Ctrl_part2	Theta_parietal_Ctrl_part3	Theta_parietal_MF_part1	Theta_parietal_MF_part2	Theta_parietal_MF_part3	Alpha_frontal_Ctrl_part1	Alpha_frontal_Ctrl_part2	Alpha_frontal_Ctrl_part3	Alpha_frontal_MF_part1	Alpha_frontal_MF_part2	Alpha_frontal_MF_part3	Alpha_central_Ctrl_part1	Alpha_central_Ctrl_part2	Alpha_central_Ctrl_part3	Alpha_central_MF_part1	Alpha_central_MF_part2	Alpha_central_MF_part3	Alpha_parietal_Ctrl_part1
S01	47.57	47.35	47.38	49.68	49.14	49.02	47.67	47.52	47.56	48.99	48.62	48.64	47.51	47.47	47.44	47.78	47.3	47.33	42.3	42.23	42.49	43.6	43.39	43.05	41.51	41.4	41.78	42.5	42.31	42.1	41.46	41.49	41.56	40.99	40.84	40.75	37.51	37.64	38.36	38.86	38.61	38.55	37.24	37.32	38.18	38.17	38.07	38.15	37.88
S02	47.36	48.26	48.99	47.77	47.67	48.16	47.19	48.23	48.97	47.15	47.18	47.58	47.83	48.51	49.12	46.12	46.23	46.5	40.02	40.49	40.99	41.16	41.42	41.72	39.95	40.52	41.11	40.57	40.85	41.19	40.28	40.62	41.03	39.21	39.65	39.93	38.73	39.36	40.27	40.85	41.87	42.15	39.75	40.18	41.35	40.97	42.07	42.39	40.92
S03	50.36	50.46	50.66	51.89	51.92	52.25	50.22	50.44	50.54	50.72	50.7	50.91	49.27	49.49	49.55	50.01	49.83	50.1	46.94	47.99	48.06	50.7	51.44	51.8	45.82	46.57	46.63	47.41	47.8	48.1	44.29	44.87	44.82	45.22	45.23	45.39	46.79	47.01	47.39	48.89	49.57	49.81	47.08	47.21	47.48	47.9	48.56	48.89	46.96
S04	48.92	48.99	49.47	48.22	48.43	48.71	47.85	48.05	48.44	47.96	47.86	48.04	48.01	48.11	48.53	47.21	47.03	47.22	43.29	43.39	43.65	43.16	43.08	43.05	42.12	42.28	42.39	42.39	42.1	42.04	41.71	41.81	41.96	41.53	41.2	41.14	39.93	40.06	40.31	41.07	41.32	41.62	39.33	39.4	39.62	40.69	40.95	41.3	39.79
S05	47.99	48.46	48.06	48.55	48.93	48.83	48.06	48.54	48.33	48.36	48.66	48.38	47.98	48.51	48.22	47.18	47.54	47.31	43.17	43.24	43.31	44.58	44.87	44.53	43.04	43.06	43.23	43.81	44.27	43.76	42.33	42.57	42.66	41.93	42.25	41.75	39.75	40.39	40.5	42.17	43.09	42.74	40.89	41.56	41.85	42.64	43.76	43.37	41.02
S06	48.44	48.41	48.62	47	46.83	46.55	47.93	47.97	48.15	48.27	48.15	47.86	47.62	47.63	47.77	47.43	47.27	47.07	42.58	42.82	42.74	41.81	41.37	41.28	42.07	42.32	42.3	42.79	42.36	42.26	41.93	42.25	42.14	40.91	40.53	40.42	39.89	39.79	40.01	39.17	39.03	39.07	40.33	40.29	40.51	40.72	40.84	40.93	40.92
S07	47.74	48.56	50.69	48.9	48.77	48.83	48.37	49.22	51.19	49.29	49.18	49.23	48.77	49.54	51.58	48.12	47.93	48.03	41.98	42.12	42.35	43.16	43.21	43.28	42.41	42.59	42.67	43.1	43.08	43.23	42.59	42.8	42.94	41.97	42.04	42.21	36.73	37.14	37.73	37.39	37.72	37.89	37.13	37.67	38.21	38.15	38.2	38.33	38.54
S08	49.43	49.65	50.01	51.56	53.35	53.53	49.18	49.49	50.03	51.28	53.23	53.89	48.43	48.49	48.75	51.82	53.74	54.28	42.49	42.8	42.95	44.12	44.28	44.59	42.63	43.03	43.29	44.39	44.48	44.91	41.4	41.62	41.74	44.72	44.87	45.35	39.36	40.09	41.16	40.71	41.75	42.49	40.27	40.79	42.05	41.51	42.44	43.43	39.94
S09	50.7	51.15	51.23	50.31	50.44	50.63	50.16	50.5	50.55	50.35	50.61	50.76	49.73	50.22	50.5	49.66	49.94	50.17	45.61	46.21	46.05	46.62	47	47.21	44.96	45.46	45.27	46.6	46.97	47.09	44.47	44.89	44.83	45.48	45.92	46.08	47.55	47.37	47.48	48.06	48.47	48.92	47.4	47.35	47.37	48.5	49.01	49.41	47.09
S10	47.36	47.41	47.91	48.22	48.87	48.51	46.97	47.19	47.79	47.83	48.54	48.32	46.73	47.17	47.55	46.28	46.86	46.77	41.9	42.21	42.51	42.81	43.12	43.23	41.29	41.58	41.86	42.43	42.65	42.74	40.64	41.03	41.16	40.97	41.38	41.41	37.68	37.8	37.95	38.95	39.36	39.48	37.74	37.82	38.02	38.64	39.18	39.43	37.81
S11	50.76	51.14	51.48	50.43	51.32	51.33	50.35	50.75	51.15	50.75	51.46	51.32	49.04	49.66	50	49.34	50.04	49.85	42.04	42.27	42.48	41.96	42.74	42.78	42.39	42.62	43.03	42.69	43.36	43.37	41.95	42.19	42.47	41.49	42.08	42.15	39.13	39.3	39.98	40.56	41.93	42.35	41.42	41.63	42.64	42.49	44.08	44.36	41.92
S12	47.34	46.62	47.67	47.76	48.15	48.59	46.76	46.5	47.13	47.47	47.71	47.9	47.34	46.87	47.26	47.23	48.4	47.94	40.31	39.94	40.51	41.76	41.64	41.74	40.68	40.58	40.96	42.15	42.01	42.07	40.39	40.31	40.38	40.93	41.49	41.29	36.74	36.38	36.86	38.62	38.69	39.01	37.96	37.84	38.06	39.07	39.26	39.56	38
S13	54.07	54.07	54.24	50.28	50.1	50.13	52.2	52.13	52.13	49.6	49.36	49.42	51.37	51.29	51.17	50.28	50.43	50.54	46.54	46.24	46.2	43.45	43.14	42.89	44.61	44.16	44.09	42.56	42.21	42.02	43.31	42.81	42.69	42.44	42.48	42.45	40.79	41.12	41.94	38.19	38.18	38.12	39.05	39.23	39.98	37.47	37.32	37.4	38.4
S14	45.67	45.73	46	47.06	47.58	47.7	45.37	45.73	45.99	47.39	47.85	47.8	45.48	45.59	45.71	47.03	47.22	47.12	39.27	39.32	39.74	40.93	40.97	40.92	39.15	39.27	39.6	41.13	41.02	40.96	39.2	39.29	39.46	40.17	39.95	39.88	37.72	37.55	38.42	39.2	38.64	38.6	38.49	38.2	38.92	39.73	39.18	39.14	38.7
[truncated: 41 more columns]
