# Supplementary material for: Effect of mental fatigue on hand force production capacities
Source: PLoS One. 2024 Apr 2;19(4):e0298958. doi: 10.1371/journal.pone.0298958 (PMC10986955; doi:10.1371/journal.pone.0298958)
Supplement: S4 Table — (XLSX) [file pone.0298958.s004.xlsx]

## Sheet: MVC
	Ctrl_Pre_start	Ctrl_Pre_end	Ctrl_Post_start	Ctrl_Post_end	MF_Pre_start	MF_Pre_end	MF_Post_start	MF_Post_end
S01	213.04	204.9	200.86	210.8	198.32	202.04	202.45	201.89
S02	94.164	103.05	118.05	133.48	104.23	98.573	104.74	104.58
S03	159.58	159.8	158.4	151.06	153.76	156	148.14	153.75
S04	141.8	140.84	121.2	125.92	130.86	128.42	124.76	130.58
S05	254.13	237.25	248.48	241.59	241.98	240.54	234.38	216.36
S06	139.94	131.21	134.73	132.88	149.86	150.78	148.26	139.15
S07	129.3	138.91	135.39	141.52	133.23	134.53	137.64	136.08
S08	197.2	178.41	161.7	173.3	157.57	160.46	145.13	150.73
S09	149.09	154.24	147.22	151.44	153.43	136.47	141.36	140.77
S10	215.59	207.84	204.97	206.35	230.77	224.63	223.05	220.18
S11	173.72	173.44	167.3	169.08	182.19	177.02	173.44	177.1
S12	198.84	186	182.04	166.93	199.56	198.55	215.69	206.16
S13	160.12	177.44	165.41	166.75	177.35	173.42	149.86	153.66
S14	141.1	143.3	137.53	129.16	143.54	135.88	125.09	129.58

## Sheet: Steadiness
	Ctrl_Pre_25%MVC_Force mean	Ctrl_Pre_25%MVC_Force CoV	Ctrl_Pre_25%MVC_EMG1 mean	Ctrl_Pre_25%MVC_EMG2 mean	Ctrl_Pre_50%MVC_Force mean	Ctrl_Pre_50%MVC_Force CoV	Ctrl_Pre_50%MVC_EMG1 mean	Ctrl_Pre_50%MVC_EMG2 mean	Ctrl_Pre_75%MVC_Force mean	Ctrl_Pre_75%MVC_Force CoV	Ctrl_Pre_75%MVC_EMG1 mean	Ctrl_Pre_75%MVC_EMG2 mean	Ctrl_Post_25%MVC_Force mean	Ctrl_Post_25%MVC_Force CoV	Ctrl_Post_25%MVC_EMG1 mean	Ctrl_Post_25%MVC_EMG2 mean	Ctrl_Post_50%MVC_Force mean	Ctrl_Post_50%MVC_Force CoV	Ctrl_Post_50%MVC_EMG1 mean	Ctrl_Post_50%MVC_EMG2 mean	Ctrl_Post_75%MVC_Force mean	Ctrl_Post_75%MVC_Force CoV	Ctrl_Post_75%MVC_EMG1 mean	Ctrl_Post_75%MVC_EMG2 mean	MF_Pre_25%MVC_Force mean	MF_Pre_25%MVC_Force CoV	MF_Pre_25%MVC_EMG1 mean	MF_Pre_25%MVC_EMG2 mean	MF_Pre_50%MVC_Force mean	MF_Pre_50%MVC_Force CoV	MF_Pre_50%MVC_EMG1 mean	MF_Pre_50%MVC_EMG2 mean	MF_Pre_75%MVC_Force mean	MF_Pre_75%MVC_Force CoV	MF_Pre_75%MVC_EMG1 mean	MF_Pre_75%MVC_EMG2 mean	MF_Post_25%MVC_Force mean	MF_Post_25%MVC_Force CoV	MF_Post_25%MVC_EMG1 mean	MF_Post_25%MVC_EMG2 mean	MF_Post_50%MVC_Force mean	MF_Post_50%MVC_Force CoV	MF_Post_50%MVC_EMG1 mean	MF_Post_50%MVC_EMG2 mean	MF_Post_75%MVC_Force mean	MF_Post_75%MVC_Force CoV	MF_Post_75%MVC_EMG1 mean	MF_Post_75%MVC_EMG2 mean
S01	25.1418	1.49423	0.162018	0.154877	49.8808	2.97155	0.427061	0.345981	74.7838	2.13035	0.76186	0.711827	24.7811	1.61445	0.462295	0.0908234	49.6376	2.64272	1.49847	0.253093	74.4654	1.59181	2.3104	0.486024	26.9893	1.93125	0.250129	0.137436	54.9112	4.13216	0.542578	0.688087	79.6721	2.53876	0.887704	1.00946	26.431	2.13008	0.244741	0.161653	54.6692	2.71972	0.72416	0.707182	78.6908	2.59739	0.935334	1.08174
S02	21.0043	5.69555	0.523038	0.101875	38.9705	3.64972	0.753704	0.108376	57.8409	5.03952	0.970591	0.338882	20.5953	1.38461	0.319541	0.0654386	38.5312	1.87191	0.531661	0.201371	57.1261	1.66665	0.759143	0.277345	27.2286	4.85348	0.275387	0.0642828	52.123	3.82961	0.54049	0.220044	72.3219	5.66257	0.993488	0.426511	29.5518	3.45202	0.358714	0.0748017	52.5118	4.01199	0.625292	0.213798	61.1635	8.98387	1.20903	0.488906
S03	26.3012	2.7784	0.238975	0.0510155	51.0697	2.05634	0.666296	0.129633	75.733	2.96145	0.974547	0.218465	26.2532	2.56895	0.292817	0.0605131	52.6236	2.37548	0.631577	0.133771	77.7137	2.7076	1.0984	0.251727	24.9054	1.05494	0.352609	0.0506493	49.1614	2.49466	0.632889	0.12273	71.4984	2.4541	1.15218	0.260459	25.3908	2.1775	0.227879	0.0576043	48.8377	3.32787	0.53026	0.138225	74.0713	1.71898	0.80061	0.253742
S04	25.6094	4.07591	0.285871	0.1091	48.3051	20.0478	0.57275	0.241455	71.0032	7.55802	1.10416	0.30509	23.6535	7.3572	0.385619	0.163516	49.374	5.02993	0.728489	0.275386	59.4396	17.3599	1.11961	0.269698	26.446	3.89932	0.228135	0.145898	50.2103	3.51478	0.409835	0.235581	72.0946	5.1799	0.781608	0.346369	25.4679	3.31676	0.265471	0.115116	49.0078	2.50466	0.618247	0.246162	65.5299	7.83428	1.03636	0.323825
S05	25.0407	2.68245	0.274912	0.135209	49.0413	2.45269	0.611599	0.37851	73.2788	1.67952	0.950549	0.561371	24.9365	1.59439	0.292329	0.128863	49.1061	3.21502	0.719648	0.360672	72.4134	2.15174	1.35688	0.549112	26.5945	4.69383	0.216176	0.111676	52.0177	3.91746	0.679623	0.423325	76.5236	2.23536	0.941327	0.550425	26.3087	4.23973	0.193038	0.114244	52.7869	4.16574	0.566786	0.3712	78.124	1.82793	1.06086	0.73501
S06	25.6395	2.54208	0.278959	0.0382617	49.9712	2.64686	0.571566	0.0869037	73.1689	2.54381	0.91097	0.176911	25.9789	2.6107	0.272109	0.0359703	50.2147	3.20364	0.585516	0.0879736	73.9892	1.70543	1.24661	0.218081	27.3831	3.06043	0.296926	0.0420167	50.3612	3.57843	0.587884	0.0915377	74.7506	2.92585	0.991319	0.180048	26.1921	2.73605	0.221954	0.0472194	51.2439	3.40051	0.546416	0.100531	73.0855	2.08204	0.90533	0.249574
S07	25.5412	4.16829	0.326316	0.0580446	48.8778	3.11302	0.652175	0.355527	73.3492	2.36637	0.874822	0.543823	25.9743	4.12041	0.392652	0.0943848	49.1048	2.81065	0.56181	0.307063	72.669	2.88185	0.895988	0.504896	28.9194	3.30763	0.278634	0.110938	54.2472	2.08766	0.608594	0.373095	71.3341	9.86709	0.6097	0.438714	28.2059	2.28337	0.387732	0.0823436	54.4527	2.50328	0.604463	0.246134	70.5831	8.12511	0.85918	0.546712
S08	22.1075	2.64023	0.0914387	0.0763287	42.9961	2.51634	0.306761	0.176056	62.8375	3.1204	0.445054	0.33738	22.0663	3.33195	0.189782	0.100062	43.311	3.11285	0.752054	0.234377	62.3807	2.43413	0.599774	0.321783	25.5703	3.30391	0.183186	0.135549	49.8235	2.81042	0.457977	0.382883	74.6756	2.56434	0.928734	0.700526	25.6748	2.65358	0.200912	0.136298	51.4479	3.60584	0.609053	0.1794	75.1025	3.04635	0.659008	0.221337
S09	25.114	2.17011	0.380629	0.0686024	47.9015	2.5849	0.726007	0.135107	70.8992	2.88195	1.1571	0.274954	24.1925	4.30858	0.374728	0.099737	48.0504	3.80044	0.683679	0.193283	71.638	2.28736	1.01035	0.344623	25.648	2.96364	0.257333	0.0726463	50.1744	4.44562	0.457993	0.125412	73.1151	3.42818	0.733729	0.24706	24.8741	4.22925	0.239731	0.0691723	50.9147	2.77132	0.388612	0.16568	72.8197	3.7646	0.651141	0.356078
S10	26.3992	1.95615	0.233418	0.0582437	52.1227	1.70249	0.327281	0.180686	78.1327	1.23407	0.462287	0.387853	26.4296	1.4507	0.386211	0.094355	51.7928	1.64086	0.567063	0.363523	78.3305	1.43571	0.962618	0.402993	25.9446	1.2542	0.24198	0.133401	51.5215	1.32825	0.343037	0.463085	76.766	1.40948	0.422317	0.579824	25.8669	1.00907	0.145535	0.111916	51.3111	2.17663	0.356598	0.412876	76.6147	1.09245	0.631161	0.658753
S11	25.3568	2.71629	0.278736	0.042262	48.6089	2.98188	0.396318	0.0969168	73.0445	3.81781	0.715937	0.150432	24.9022	1.56441	0.224049	0.037545	48.7813	2.06398	0.438489	0.122218	73.1344	2.18403	0.658843	0.144134	25.9814	2.21681	0.335224	0.0573333	50.3004	2.21537	0.595546	0.142947	74.0248	2.51281	0.832507	0.185967	26.0477	2.2015	0.270382	0.0807754	50.2032	2.51367	0.526018	0.129857	76.6462	2.75759	0.886376	0.204894
S12	27.3025	3.68542	0.19388	0.141483	52.9362	2.9681	0.607937	0.39147	79.3817	1.69754	1.07825	0.524493	26.4791	1.29009	0.14036	0.137614	53.7079	3.4784	0.437787	0.47658	79.8215	1.9459	0.791681	0.498194	25.2899	1.12882	0.196063	0.122492	49.5978	1.94047	0.409515	0.257866	74.292	1.86518	0.846974	0.379824	25.4026	1.40503	0.148642	0.124011	50.0348	2.70432	0.382568	0.370736	74.7197	2.09919	0.725378	0.530897
S13	24.754	3.57747	0.29361	0.0707803	47.1953	3.89594	0.355412	0.0962806	70.1429	3.89085	0.585209	0.216764	23.6085	3.68219	0.350247	0.069682	46.3554	3.16472	0.543105	0.109082	69.7446	3.84061	0.830297	0.631323	25.4143	2.34925	0.381152	0.109035	49.0426	2.45438	0.544724	0.195984	73.9544	4.81673	0.879102	0.272153	26.4557	3.25414	0.51118	0.0726834	51.0176	3.2479	0.702303	0.303004	74.315	3.4199	1.04333	0.36032
S14	25.7751	2.65481	0.148687	0.0606838	50.6956	1.67836	0.577193	0.168546	74.2009	3.09006	0.949659	0.275406	26.1881	3.06971	0.187139	0.0707931	50.5811	2.30289	0.432233	0.199611	72.7369	3.13352	0.706157	0.284492	26.0429	1.58959	0.195115	0.0550387	51.1268	3.46046	0.673527	0.147316	73.3953	2.72663	1.25689	0.196124	25.8669	2.39291	0.134816	0.0815733	50.863	3.45294	0.569958	0.170684	74.0947	5.94422	0.806748	0.199794

## Sheet: RFD
	RFD_Ctrl_Pre_max_slope	RFD_Ctrl_Pre_max_intercept	RFD_Ctrl_Pre_max_r2	RFD_Ctrl_Post_max_slope	RFD_Ctrl_Post_max_intercept	RFD_Ctrl_Post_max_r2	RFD_MF_Pre_max_slope	RFD_MF_Pre_max_intercept	RFD_MF_Pre_max_r2	RFD_MF_Post_max_slope	RFD_MF_Post_max_intercept	RFD_MF_Post_max_r2
S01	13.4806	440.434	0.849202	8.49233	431.322	0.700687	13.5426	601.979	0.761972	11.0127	648.651	0.797258
S02	7.28884	154.653	0.902049	5.47023	291.316	0.761213	6.98943	165.165	0.860454	5.37118	161.197	0.83265
S03	11.4283	51.2743	0.861996	9.59583	262.507	0.833081	14.5393	70.845	0.917898	11.7582	152.567	0.872322
S04	5.8419	75.3048	0.888695	4.66822	79.5273	0.750783	5.01074	93.7407	0.813683	4.97653	90.5768	0.861687
S05	12.4226	202.925	0.952297	18.0908	50.2752	0.902662	13.0763	378.257	0.872785	11.9034	305.978	0.640774
S06	9.40636	223.562	0.847174	9.26985	207.459	0.856325	9.96588	194.169	0.89577	9.89905	162.177	0.854426
S07	11.2051	6.87471	0.848307	11.8454	45.2457	0.89858	10.6444	95.3167	0.889402	11.2112	81.8742	0.914482
S08	9.49539	397.094	0.856311	7.41203	432.791	0.843598	8.4333	424.421	0.781732	6.68539	426.17	0.652209
S09	7.86374	118.569	0.878869	7.50431	135.618	0.871398	4.95845	153.327	0.74788	4.51201	204.147	0.819686
S10	22.8282	26.9475	0.949399	20.2658	80.5219	0.913679	25.1126	-89.1158	0.980004	24.5431	-170.81	0.96792
S11	13.7283	248.149	0.939016	13.9744	187.041	0.913259	14.5856	246.623	0.933966	13.7172	190.934	0.921048
S12	11.8738	501.674	0.917989	9.28174	486.969	0.835501	13.7105	363.453	0.933804	13.2247	433.01	0.887275
S13	13.4097	58.6718	0.88799	14.0158	-40.8136	0.888606	15.8588	-56.7518	0.911471	15.1578	-27.3772	0.887732
S14	11.0938	316.341	0.829464	10.4813	285.553	0.870648	7.95852	312.553	0.859857	6.69461	324.49	0.788644
